# Supplementary material for: Towards MRI Study of Biointegration of Carbon-Carbon Composites with Ca-P Coatings
Source: Nanomaterials (Basel). 2025 Mar 26;15(7):492. doi: 10.3390/nano15070492 (PMC11990118; doi:10.3390/nano15070492)
Supplement: Supplementary file 1 [file nanomaterials-15-00492-s001.zip]

Archive with 1 entries (1 files):
- nanomaterials-3490242-supplementary.pdf
